# Supplementary material for: Data on the extraction of benzoic, salicylic and sulfosalicylic acids from dilute solutions using PEG-based aqueous two-phase systems
Source: Data Brief. 2019 Dec 19;28:105033. doi: 10.1016/j.dib.2019.105033 (PMC6940698; doi:10.1016/j.dib.2019.105033)
Supplement: Multimedia component 1 [file mmc1.xml]

<?xml version="1.0" encoding="utf-8" standalone="no"?>
<data>
  <datasets>
    <author>aav@igic.ras.ru</author>
    <type>0</type>
    <dataset>
      <value>4</value>
      <reason>Data will be made available on request</reason>
      <comments />
    </dataset>
  </datasets>
</data>
